# Supplementary material for: Enhanced Qualities of High-Density Lipoproteins (HDLs) with Antioxidant Abilities Are Associated with Lower Susceptibility of Hypertension in Middle-Aged Korean Participants: Impaired HDL Quality and Hypertension Risk
Source: Int J Mol Sci. 2026 Jan 22;27(2):1108. doi: 10.3390/ijms27021108 (PMC12842381; doi:10.3390/ijms27021108)
Supplement: Supplementary file 1 [file ijms-27-01108-s001.zip]

Archive with 1 entries (1 files):
- ijms-4070686-supplementary.pdf
